# Supplementary material for: Rapid genome modifications including chromosomal fusions and large-scale inversions are key features in Arctic codfish species
Source: Genome Biol. 2026 Feb 16;27:100. doi: 10.1186/s13059-026-03975-6 (PMC13011446; doi:10.1186/s13059-026-03975-6)
Supplement: Supplementary file 1 — Additional file 1: Supplementary tables [48, 49, 53, 54, 60–62, 176, 177, 186–193]. [file 13059_2026_3975_MOESM1_ESM.xlsx]

## Sheet: S1
Table S1. Karyotyping by cytogenetics of Gadiform fishes previously published. 2n=diploid chromosomes reported and n=inferred haploid chromosomal number. NCBI reference for mitochondrial genes obtained for extended species. phylogenetic tree, and Northwards distribution for the species included also shown.
Species	n	2n	Preferred temperature*	North min/max latitude**	References cytogenetic studies	NCBI accessions for mitogenome:
European hake (Merluccius merluccius)	22	42	6.9 - 15.4, mean 10.2 °C	18/76	García-Souto et al. [186]	Mitogenome generated in the present study
Marbled eel (Muraenolepis marmoratus)	24	48	1.3 - 2.9, mean 2.1 °C	***	R. Arai [187]	***
Polar cod (Boreogadus saida)	18, 19	36, 38	(-1.3) - 4, mean 0.2 °C	52/87	Ghigliotti et al. [48]	Mitogenome generated in the present study
Arctic cod (Arctogadus glacialis)	14, 15, 16	28, 30, 32	(-1.3) - 1.6, mean -0.1 °C	65/87	Ghigliotti et al. [48,49]	Mitogenome generated in the present study
Saffron cod (Eleginus gracilis)	13	26	(-1.5) - 5.9, mean 0.9 °C	30/75	Ishii and Yabu [188]	NC_045206.1
Atlantic haddock (Melanogrammus aeglefinus)	22	44	1.4 - 12.1, mean 8.4 °C	36/79	Steve P. Bryson et al. [189]	Mitogenome generated in the present study
Navaga (Eleginus nawaga)	13, 13.5	26, 27	(-1.2) - 2, mean 0 °C	***	Klinkhardt et al. [190]	***
Pacific cod (Gadus macrocephalus)	22	44	0.5 - 6.4, mean 2.9 °C	31/63	Ishii and Yabu [188]	NC_036931.1
Atlantic cod (Gadus morhua)	23	46	0.5 - 10.3, mean 6.6 °C	35/83	Nygren et al. [191], Ghigliotti et al. [192]	Mitogenome generated in the present study (NEAC and NCC)
Burbot (Lota lota)	24	48	4 - 18, mean 11 °C****	40/78	Lech Kirtiklis et al. [60], Zhou et al. [61]	Mitogenome generated in the present study
Alaska pollock (Gadus chalcogrammus)	22	44	0.4 - 5.6, mean 1.6 °C	34/68	Ishii and Yabu [188] (Referred to as Theragra chalcogrammus)	NC_004449.1
Saithe (Pollachius virens)	20	40	0.5 - 10.2, mean 7 °C	33/77	Nygren et al. [191]	NC_015094.1
Blue whiting (Micromesistius poutassou)	22	44	3.1 - 13.9, mean 7 °C	26/79	Nygren et al. [191]	NC_015102.1
Atlantic pollock (Pollachius pollachius)	19	38	7 - 11.9, mean 8.9 °C	36/72	Nygren et al. [191]	NC_015097.1
Poor cod (Trisopterus minutus)	24	48	7.2 - 13, mean 10 °C	28/66	Nygren et al. [191]	Malmstrøm et al. [193]: utg7180000000029
Forkbeard (Phycis phycis)	24	48	13.3 - 16.2, mean 14.9 °C	***	R. Arai [187]	***
*Data obtained from fishbase.org [176], see Methods for details.
**Northmost and northmax latitudal distribution limits obtained from fishbase.org (accessed 09.09.25).
***Species not included in the phylogeny.
****Data obtained from fishbase.org [177], see Methods for details.

## Sheet: S2
Table S2. PacBio Sequencing statistics for the six codfishes.
Species	Total number of polymerase bases (Gb)	Number of reads	SMRT cells	N50 subread length	Average polymerase read length	PacBio sequencing platform	Average subread length (kb)
Arctic cod	43.5	6 339 559	11	9.3 – 10.8	5.7 – 8.7 kb	Sequel	4.5 – 6.9
Polar cod	47.26	6 283 755	12	9.8 – 11.3	6 – 10 kb	Sequel	4.6 – 7
Atlantic haddock	98.97	5 934 413	6	17	17 kb	Sequel	12.57
Burbot	42.42	5 414 851	10	11.3 – 13.3	6.9 – 8.6 kb	Sequel	5.9 – 7.9
European hake	528	9 766 874	2		53.7 – 54.5 kb	Sequel II
Atlantic cod (NCC) Round 1	15.8026	1 492 072	15	8 530 – 8 881	9 216 – 12 374 bp	RS
Atlantic cod (NCC) Round 2	19.24	2 395 065	8		7475 – 8897 bp	Sequel
Atlantic cod (NCC) Round 3	5.46482	522 105	5	10 511 - 10 686	10 115 – 10 941 bp	RSII

## Sheet: S3
Table S3. Assembly gene annotation metrics for the six species for first, and second round of annotation.
Species/ Statistic
Genome annotation metrics	Arctic cod	Polar cod	Atlantic cod (NCC)	Atlantic haddock	Burbot	European hake
BUSCO completeness predicted genes*A	C:90.6%[S:89.1%,D:1.5%],F:3.0%,M:6.4%	C:88.3%[S:86.1%,D:2.2%],F:4.0%,M:7.7%	C:92.2%[S:90.1%,D:2.1%],F:2.3%,M:5.5%	C:92.5%[S:91.3%,D:1.2%],F:1.3%,M:6.2%	C:95.3%[S:94.2%,D:1.1%],F:0.8%,M:3.9%	C:85.0%[S:81.5%,D:3.5%],F:2.3%,M:12.7%
Genes with functional predictionA	24657	24766	23686	22597	22453	20938
N predicted genesA	39504	39969	34449	24137	23883	22124
Mean gene length (bp)A	7226	6834	10675	14305	13329	13255
BUSCO completeness predicted genes*B	C:92.6%[S:90.9%,D:1.7%],F:2.2%,M:5.2%	C:90.3%[S:88.2%,D:2.1%],F:2.9%,M:6.8%	C:94.6%[S:92.5%,D:2.1%],F:1.5%,M:3.9%	C:94.5%[S:93.0%,D:1.5%],F:1.2%,M:4.3%	C:95.5%[S:94.0%,D:1.5%],F:1.0%,M:3.5%	C:91.2%[S:86.9%,D:4.3%],F:1.9%,M:6.9%
N predicted genesB	22366	21810	23607	22707	21807	22070
Mean gene length (bp)B	14400	13585	14552	14532	13550	14692
*C: Complete; S: Complete and single copy; D: Complete and duplicated; F: Fragmented; M: Missing
A First gene annotation, used for the McScanX analyses
B Final gene annotation, used for the gene expansion and contraction analyses
Total BUSCO groups searched: 3640 Teleosteii database
Genes with functional prediction either have a functional annotation from InterProScan or name from comparisons with UniProtKB/SwissProt

## Sheet: S4
Table S4. Pairwise comparative syntenic comparison of homologous chromosomes among codfish genome assemblies. Blue shade shows reference species for each comparison.
Chromosomal number, and the homologous chromosomes between each of the codfish species						Decision on likely event based on reference (blue) vs. queries	Extra comments
Polar cod (Bs)	Arctic cod	Atlantic cod (NEAC)	Atlantic haddock	Burbot	European hake
	(Ag)	(Ne)	(Ma)	(Ll)	(Mm)
1	2*, 4*	6, 11, 8**, 13**	5, 8	3, 12*	10, 17	Fusion in polar cod
2	3*, 5*	16, 20	2, 21	8, 14	1**, 18**, 3*, 9	Fusion in polar cod
3	12, 7*,9**	3, 15	1, 6**	16, 19	4, 19	Fusion in polar cod	Fusion in haddock
4	2*, 4*	08, 22	12, 18	18, 20	6, 18	Fusion in polar cod
5	6*, 8*, 15**	13, 17	22, 14	4, 17	1*,2**,5	Fusion in polar cod
6	9	4	6	1*	1**, 2*, 15*		Fission in European hake
7	10	12	4	21	11
8	11	7	6	1**, 15	2**, 13		Fission in burbot and European hake
9	6*	14	7	12*	7
10	14	10	9	10	8
11	1*	1	10	17**	3*, 5**		Fission in European hake
12	13**, 15	2	13	2	2*, 6**		Fission in European hake
13	5*	9	11	9, 18**	12		Fission in burbot
14	13	5	16	6	14
15	1*	18	17	11	16
16	7*	21	19	13	21
17	8*	23	15	7	20
18	4**, 3*	19	20	5	1*, 15*		Fission in European hake
11, 15, 3**	1	1, 18, 15**	1**, 4**, 10, 17	22, 11	3*, 16, 5**	Fusion in Arctic cod
1*, 4*	2	6, 8, 11**	5, 12	20, 3	6, 10	Fusion in Arctic cod
2, 18	3	16, 19	2*, 13**, 20, 21*	5, 8	1*, 15*, 9	Fusion in Arctic cod
1*, 4*	4	6**, 11, 22	8, 18	12*, 18	17, 18	Fusion in Arctic cod
2*, 13	5	9, 20	2*, 11, 21*	14, 9	1**, 3*, 12	Fusion in Arctic cod
5*, 9	6	14, 17	7, 22	12*, 4	1*, 7	fusion in Arctic cod
3*, 16	7	3**, 15, 21	1*, 19	19, 13, 16	21, 4**, 19*	Fusion in Arctic cod
5*, 17	8	13, 23	14, 15	7, 17	20, 5	Fusion in Arctic cod
6	9	4	3	23, 1*	1**, 15*, 2*
7	10	12	4	21	11
8	11	7	6	15, 1**	13, 2**
3*	12	3, 15**	1*, 4**	16, 19**	4, 19**	Potential translocation of part of Ne15 on to Ne3 resulting in Ag12
12**, 14	13	5, 7**	16, 6**	6	14	Potential translocation of part of Ne7 on to Ne5 resulting in Ag13
10	14	10	9	10	8
5**, 12	15	2	13	2	2*
11	1*	1	10	17**, 22	3*, 5**
12	15	2	13	2	2*, 6**
3*	12, 7**	3	1*	16	4
6	9	4	3	1*, 23	1**, 2*,15*
14	13	5	16	6	14
1*	2*, 4**	6	5, 8**	3, 12**	10, 17**
8	11	7	6	1**, 15	2**, 13
4*	2*	8	12	20	6
13	5*	9	11	9	12
10	14	10	9	10	8
1*	4*, 2**	11	5*, 8	3**, 12*	10**, 17
7	10	12	4	21	11
5*	8*	13	14	17	5
9	6*	14	7	12*	7
3*	7*, 12**, 1**	15	1*	19	19
2*	3*	16	2*, 21*	8	9
5*	6*	17	22	4	1*
15	1*	18	17	11	16
18	3*	19	20	5	1*, 15*
2*	5*	20	2*, 21*	14	1**, 3*
16	7*	21	19	13	21
4*	4*	22	18	18	18
17	8*	23	15	7	20
*Stem from half the chromosome in the query.
**Small homologous chromosomal regions which could stem from inter-chromosomal translocations or multiple hits (i.e., duplicated genes).

## Sheet: S5
Table S5. Chromosomal position in the genome of each respective species, for the inversions (inv) that overlap between Atlantic cod (NEAC), polar cod, and Arctic cod. Same colors indicate which inversions overlap between species.
Atlantic cod NEAC (gadmor3)				Boreogadus				Arctogadus
Chr	Inv name	Inv start (Mb)	Inv end (Mb)	Chr	Inv name	Inv start (Mb)	Inv end (Mb)	Chr	Inv name	Inv start (Mb)	Inv end (Mb)
1	Gmchr1	11	28	Chr15	Bschr15	10	19	Chr1	Agchr1	43.5	49.5
18		no inv here	no inv here	Chr11	no inv here	no inv here
4	Gmchr4	24	25	Chr6	Bschr6.01	19	23.5	Chr9	Agchr9	20	25
				Chr6	Bschr6.02	23	25.5
2	Gmchr2	0	4	Chr12	Bschr12.01	0	3.5	Chr15	Agchr15	7	12
				Chr12	Bschr12.02	12.5	14.6
12	Gmchr12	1	16	Chr7	Bschr7.01	0	3	Chr10	Agchr10	14	23
				Chr7	Bschr7.02	13	17.5
7	Gmchr7	14	26.5	Chr8	no inv here	no inv here		Chr11	Agchr11	10	24
10	Gmchr10	0	~10	10	Bschr10	0	9	Chr14	Agchr14	Not overlapping with inv	Not overlapping with inv

## Sheet: S6
Table S6. Overview of the chromosome inversions detected in Hoff et al. [53], and results from SyRI inspection comparing the PacBio reference genome and ONT draft genome assembly.
Chromosome	Inversion name	Inversion type (see Hoff et al. [53] For details)	Position in PacBio assembly defined by population data* (bp)	Position in PacBio assembly identified by SyRI (as reference) (bp)	Position in Hap1 (curated ONT) identified by SyRI (bp)	SyRI note	Full; majority of inversion, or partial; part of inversion
Chr2	Bschr2	Complex inversion*	23000000 - 38000000	30038502 - 33205853	34793785 - 38886894	INV	Part
Chr3	Bschr3	Classical inversion*	34200000 - 36000000	34350886 - 36243352	3864491 - 5690065	Two INVTR and one INVDUP subsequently annotated in both haps	Full
Chr4	Bschr4.01	Classical inversion*	1840000 - 2150000	not found	not found
Chr4	Bschr4.02	Classical inversion*	3000000 - 4000000	2988792 - 4002869	3992389 - 4995934	Two subsequent INV in hap1, only larger second INV in hap2	Full
Chr5	Bschr5	Classical inversion*	18200000 - 19200000	18428735 - 18928029	Chr12:466960 - 1011112	INVTR in hap1, and translocation in hap2 (both to Chr12)	Full, translocated in ONT assembly
Chr6	Bschr6.01	Complex inversion**	19000000 - 23500000	19159236 - 19272753	24103916 - 24220369	Very small INV indetified corresponding to the first breakpoint	Part
Chr6	Bschr6.02	Complex inversion**	23000000 - 25500000	not found	not found
Chr7	Bschr7.01	Complex inversion*	1 - 3000000	79694 - 1068309	3542186 - 4701282	INV. Additional smaller inversions following the larger one	Part
Chr7	Bschr7.02	Complex inversion**	13000000 - 17500000	16639011 - 17541701	Chr2:39619831 - 40971047	INVTR and INVDP	Part, translocated in ONT assembly
Chr9	Bschr9	Classical inversion*	22050000 - 24100000	23225136 - 23969536	25148331 - 26403960 (hap2)	INV (only in hap2)	Part
Chr10	Bschr10	Classical inversion*	1 - 9000000	193013 - 8491870	88873 - 10193200	INV (found in both haps)	Full
Chr12	Bschr12.01	Classical inversion*	1 - 3500000	47585 - 2910012	876700 - 4017805 (hap2)	INV (only in hap2)	Full
Chr12	Bschr12.02	Complex inversion*	12500000 - 14600000	not found	not found	But find several intrachromosomal INVTR, TRANS and DUP at 12482163 - 13431273 and 13974463 - 14535534 (PacBio)
Chr13	Bschr13	Classical inversion* (part A)	1 - 4000000	not found	not found
Chr13	Bschr13	Classical inversion (part B)	7000000 - 16000000	7425482 - 8928679	8599912 - 10190209	INV one small, and one larger in Hap2	Part
Chr14	Bschr14	Classical inversion*	5000000 - 11000000	1037357 - 10452677	1333574 - 12744412	INV	Full, larger than reported by population data
Chr15	Bschr15	Complex inversion**	10000000 - 19000000	not found	not found
Chr16	Bschr16.01	Classical inversion*	2400000 - 2700000	2418576 - 2706596	3363430 - 3740104 (hap2)	INV (only in hap2)	Full
Chr16	Bschr16.02	Complex inversion**	5800000 - 9500000	not found	not found
Chr17	Bschr17	Classical inversion*	6500000 - 12000000	not found	not found
Chr18	Bschr18	Complex inversion*	1 - 1000000	not found	not found

## Sheet: S7
Table S7. Overview of the chromosome inversions detected in Maurstad et al. [54], and results from SyRI inspection comparing the PacBio reference genome and ONT draft genome assembly.
Chromosome	Position in PacBio assembly defined by population data* (Mb) (size)	Position in PacBio assembly identified by SyRI (as reference) (bp)	Position in Hap1 (curated ONT) identified by SyRI (bp)	SyRI note
1	43.5-49.5 (6Mb)	Not found	Not found
3*	3-8 (5Mb)	Not found	Not found
6	45-47 (2Mb)	44969303 - 47147350	53711824 - 56293534	INV1672, INV1673, and INV1674
7*	20.9-22.2 (1.3Mb)	Not found	Not found
7*	30.2-31 (0.8Mb)	Not found	Not found
9*	20-25 (5Mb)	Not found	Not found
10	14-23 (9Mb)	Not found	Not found	Some smaller inversions found around 23 Mb. However, syntenic regions/colinear found for most of the inversion strech
11	10-24 (14Mb)	Not found	Not found
13	start-6.7 (6.7Mb)	Not found	Not found
14	23.6-end (3.2Mb)	Not found	Not found
15*	7-12 (5Mb)	Not found	Not found
*Putative inversions, See Maurstad et al. [54] for details.

## Sheet: S8
Table S8. Results from GO-enrichment of expanded and contracted gene families for the Arctic codfishes from g:Profiler*.
Arctogadus contracted genes
source	term_name	term_id	adjusted_p_value	negative_log10_of_adjusted_p_value	term_size	query_size	intersection_size	effective_domain_size	intersections
reanno_Ortog_GOtbl_Arcto_2025-9-16-12-24-54_2	transmembrane signaling receptor activity	GO:0004888	4.62538e-06	5.33485	678	90	20	13962	OG0000029,OG0000062,OG0000064,OG0000072,OG0000108,OG0000186,OG0000191,OG0000198,OG0000251,OG0000253,OG0000284,OG0000301,OG0000407,OG0000450,OG0000844,OG0000894,OG0000948,OG0000986,OG0001116,OG0001186
reanno_Ortog_GOtbl_Arcto_2025-9-16-12-24-54_2	G protein-coupled receptor activity	GO:0004930	5.0521e-06	5.29653	480	90	17	13962	OG0000062,OG0000064,OG0000072,OG0000108,OG0000186,OG0000198,OG0000251,OG0000253,OG0000284,OG0000301,OG0000450,OG0000844,OG0000894,OG0000948,OG0000986,OG0001116,OG0001186
reanno_Ortog_GOtbl_Arcto_2025-9-16-12-24-54_2	signaling receptor activity	GO:0038023	1.67146e-05	4.7769	732	90	20	13962	OG0000029,OG0000062,OG0000064,OG0000072,OG0000108,OG0000186,OG0000191,OG0000198,OG0000251,OG0000253,OG0000284,OG0000301,OG0000407,OG0000450,OG0000844,OG0000894,OG0000948,OG0000986,OG0001116,OG0001186
reanno_Ortog_GOtbl_Arcto_2025-9-16-12-24-54_2	G protein-coupled receptor signaling pathway	GO:0007186	4.23424e-05	4.37322	555	90	17	13962	OG0000062,OG0000064,OG0000072,OG0000108,OG0000186,OG0000198,OG0000251,OG0000253,OG0000284,OG0000301,OG0000450,OG0000844,OG0000894,OG0000948,OG0000986,OG0001116,OG0001186
reanno_Ortog_GOtbl_Arcto_2025-9-16-12-24-54_2	cellular response to stimulus	GO:0051716	0.0189702	1.72193	1151	90	20	13962	OG0000029,OG0000062,OG0000064,OG0000072,OG0000108,OG0000186,OG0000191,OG0000198,OG0000251,OG0000253,OG0000284,OG0000301,OG0000450,OG0000844,OG0000894,OG0000948,OG0000986,OG0001116,OG0001186,OG0001222
reanno_Ortog_GOtbl_Arcto_2025-9-16-12-24-54_2	signaling	GO:0023052	0.0209419	1.67898	1159	90	20	13962	OG0000029,OG0000062,OG0000064,OG0000072,OG0000108,OG0000186,OG0000191,OG0000198,OG0000251,OG0000253,OG0000284,OG0000301,OG0000450,OG0000844,OG0000894,OG0000948,OG0000986,OG0001116,OG0001186,OG0001222
reanno_Ortog_GOtbl_Arcto_2025-9-16-12-24-54_2	cell communication	GO:0007154	0.0330562	1.48075	1197	90	20	13962	OG0000029,OG0000062,OG0000064,OG0000072,OG0000108,OG0000186,OG0000191,OG0000198,OG0000251,OG0000253,OG0000284,OG0000301,OG0000450,OG0000844,OG0000894,OG0000948,OG0000986,OG0001116,OG0001186,OG0001222
Arctogadus expanded genes
source	term_name	term_id	adjusted_p_value	negative_log10_of_adjusted_p_value	term_size	query_size	intersection_size	effective_domain_size	intersections
reanno_Ortog_GOtbl_Arcto_2025-9-16-12-24-54_2	retinoic acid receptor signaling pathway	GO:0048384	0.0122043	1.91349	6	160	3	13962	OG0001289,OG0001290,OG0001291
reanno_Ortog_GOtbl_Arcto_2025-9-16-12-24-54_2	ubiquitin-protein transferase activity	GO:0004842	0.03975	1.40066	160	160	9	13962	OG0000093,OG0000107,OG0000145,OG0000171,OG0000193,OG0000321,OG0001135,OG0016313,OG0016606
Boreogadus expanded genes
source	term_name	term_id	adjusted_p_value	negative_log10_of_adjusted_p_value	term_size	query_size	intersection_size	effective_domain_size	intersections
reanno_Ortog_GOtbl_boreo_2025-9-16-12-24-54_2	DNA integration	GO:0015074	0.000163085	3.78759	6	170	4	13642	OG0000039,OG0000088,OG0000308,OG0000314
reanno_Ortog_GOtbl_boreo_2025-9-16-12-24-54_2	purine ribonucleotide binding	GO:0032555	0.0484244	1.31494	8	170	3	13642	OG0000490,OG0001442,OG0004033
*g:Profiler web platform (https://biit.cs.ut.ee/gprofiler/gost, accessed 08.09.2025).

## Sheet: S9
Table S9. Model results of phylogenetic linear regression between chromosomal number (n), preferred temperature, and latitudinal range limit for 13 codfish species.
Variables tested (formula)	Intercept	Slope	p-unandjusted	p-adjust**	StdErr	Sigma2	AIC	LogLik	Model
Min chromosomes ~ preferred ocean temperature (mean)	14.9948	0.792656	0.0064551*	0.0193653*	0.23648	74.6343	72.21	-33.1	Brownian motion
Min chromosomes ~ southernmost lat limit	29.3418	-0.213668	0.0029*	0.0087510*	0.056151	65.1312	70.44	-32.22	Brownian motion
Min chromosomes ~ northernmost lat limit	35.0105	-0.168459	0.115908	0.347724	0.098703	119.281	78.3	-36.15	Brownian motion
*P-values < 0.05
**Bonferroni correction

## Sheet: S10
Table S10. BUSCO gene completeness statistics across final genome assemblies for six species, and the Atlantic cod (NEAC) reference genome gadMor3 [62].
Species	Complete / total searched	CS	CD	Fragmented	Missing
Arctic cod	3337 / 3640	3294 / 90.5%	43 / 1.2%	53 / 1.5%	250 / 6.8%
Polar cod	3282 / 3640	3234 / 88.8%	48 / 1.3%	54 / 1.5%	304 / 8.4%
Atlantic cod (NCC)	3342 / 3640	3294 / 90.5%	48 / 1.3%	33 / 0.9%	265 / 7.3%
Atlantic cod (NEAC) (gadMor3.0)	3404 / 3640	3342 / 91.8%	62 / 1.7%	27 / 0.7%	209 / 5.8%
Atlantic haddock (ENA: ERR1473879)	3291 / 3640	3234 / 88.8%	57 / 1.6%	54 / 1.5%	295 / 8.1%
Atlantic haddock (assembly from this study)	3427 / 3640	3427 / 94.1%	33 / 0.9%	63 / 1.7 %	150 / 4.2%
Burbot	3455 / 3640	3418 / 93.9%	37 / 1.0%	22 / 0.6%	163 / 4.5%
European hake	3324 / 3640	3216 / 88.4%	108 / 3.0%	29 / 0.8 %	287 / 7.8%
CS: Complete and single-copy, CD: Complete and duplicated.
Total BUSCO groups searched: 3640.

[truncated: 3 more sheets: S11, S12, S13]
